# Supplementary material for: The propionate-GPR41 axis in infancy protects from subsequent bronchial asthma onset
Source: Gut Microbes. 2023 May 2;15(1):2206507. doi: 10.1080/19490976.2023.2206507 (PMC10158560; doi:10.1080/19490976.2023.2206507)
Supplement: Supplemental Material [file KGMI_A_2206507_SM5704.zip]

Archive with 3 entries (2 files):
- Supplemental Figures/
- Supplemental Figures/20230412_Fig-Supp.pdf
- Supplemental Figures/Supplementary Figure legends.docx
